# Supplementary material for: Genetic structure and diversity of indigenous rice (Oryza sativa) varieties in the Eastern Himalayan region of Northeast India
Source: Springerplus. 2013 May 19;2:228. doi: 10.1186/2193-1801-2-228 (PMC3667383; doi:10.1186/2193-1801-2-228)
Supplement: Supplementary file 1 — Additional file 1: Table S1: Locus wise allele frequencies of each variety based on 10 genotyped individuals. (XLS 36 KB) [file 40064_2013_293_MOESM1_ESM.xls]

## Sheet: Sheet1
Supplementary Table S1: Locus wise allele frequencies of each variety based on 10 genotyped individuals
Locus Name	Allele size	Papue	Sorpuma	Kawanglawang	Mimutim	Lahi	LocalBasmati	Borjahinga	Joha	Hatihali	Balam	Lallatoi	Arfa	Mulahail	Guaroi	Harinarayan	Bherapawa	Aubalam	Bashful	Moircha	Tilbora	Kakiberoin	Boruaberoin	Rangaborah	Basberoin	Ranjit	IR8	Bahadur	Pankaj	Joya	O. rufipogon
RM302	N	10	10	10	10	10	10	10	10	10	10	10	10	10	10	10	10	10	10	10	10	10	10	10	10	10	10	10	10	10	10
	100	0	0	0	0	0	0	0	0	0	0	0	0	0	0	0	0	0	0	1	0	0	0	0	0	0	0	0	0	0	0
	119	0	0	0	0	0	0	0	0	0	0	0	0	0	0	0	0	0	0	0	0	0	0	0	0	0	0	0	0	0	0.8
	120	0	0	0	0	0	1	0	0	0	0	0.9	0	0	0.5	0	0	0	0	0	0.1	0.8	0.1	0	1	0	0	1	0.9	0	0
	122	1	1	0.9	0	0.2	0	1	1	0.8	0	0.1	0	0	0	0.1	0	0	0	0	0.9	0	0.8	1	0	1	0	0	0.1	0	0.05
	124	0	0	0.1	0	0.8	0	0	0	0.1	0	0	0	0.5	0.5	0.9	0	0	0	0	0	0	0.1	0	0	0	0	0	0	0	0.1
	126	0	0	0	0	0	0	0	0	0	0	0	1	0.5	0	0	1	0	0	0	0	0.2	0	0	0	0	0	0	0	0	0.05
	128	0	0	0	0	0	0	0	0	0.1	0	0	0	0	0	0	0	0	0	0	0	0	0	0	0	0	0	0	0	0	0
	132	0	0	0	0	0	0	0	0	0	0	0	0	0	0	0	0	0	1	0	0	0	0	0	0	0	0	0	0	0	0
	140	0	0	0	1	0	0	0	0	0	0	0	0	0	0	0	0	0	0	0	0	0	0	0	0	0	0	0	0	0	0
	158	0	0	0	0	0	0	0	0	0	1	0	0	0	0	0	0	1	0	0	0	0	0	0	0	0	1	0	0	1	0
RM341	N	10	10	10	10	10	10	10	10	10	10	10	10	8	10	10	10	10	10	10	10	10	10	8	10	8	10	10	10	10	10
	124	0	0	0	0	0.2	0	0	0	0	0	0	0	0	0	0	0	0	0	0	0	0	0	0	0	0	0	0	0	0	0
	125	0	0	0	0	0	0	0	0	0	0	0	0	0	0	0	0	0	0	0	0	0	0	0	0	0	0	0	0	0	0.3
	132	0	0	0	0	0	0	0	0	0	0	0	0	0	0	0	0	0	0	0	0	0	0	0	0	0	0	0	0	0	0.05
	134	0	0	0	0	0	0	0	0	0	0	0	0	0	0	0	0	0	0	0	0	0	0	0	0	0	0	0	0	0	0.05
	136	0	0	0	0.5	0	0	0	0	0	0	0	0	0	0	0	0	0	0.7	0.1	0	0	0	0	0	0	0	0	0	0	0.05
	138	0	0	0.2	0.4	0.8	0	0	0	0.6	0	0	0	0	0	0	1	0	0	0	0	1	0	0	0	0	0	0	0	0	0.05
	140	0	0.1	0	0	0	0	0	0	0	0	0.1	0	0	0	0	0	0	0	0	0	0	0	0	0	0	0	0	0	0	0
	142	0	0	0	0	0	0	0	0	0	0	0	0.4	0	0	1	0	0	0	0	0	0	0	0	0	0	0	0	0	0	0
	144	0	0.9	0	0	0	0	0	1	0.4	0	0	0	0	0.9	0	0	0	0	0	0	0	0	0	0	0	0	0	0	0	0.1
	150	0	0	0	0	0	0	0	0	0	0	0	0	0	0	0	0	0	0	0	0	0	0	0	0	0	0	0	0	0	0.4
	158	0	0	0.6	0	0	0	0	0	0	0	0	0	0	0	0	0	0	0	0	0	0	0	0	0	0	0	0	0	0	0
	162	0	0	0	0	0	0	0	0	0	0	0	0	0	0	0	0	0	0	0	0	0	0.1	0	0	0	0	0	0	0	0
	170	0	0	0	0	0	0	0	0	0	0	0.4	0.6	0	0.1	0	0	0.6	0.3	0	0	0	0	0	0	0	0	0	0	0	0
	172	0	0	0	0.1	0	1	0	0	0	0	0	0	0	0	0	0	0	0	0	0	0	0	0	0	0	0	0	0	0	0
	173	0	0	0	0	0	0	0	0	0	0.1	0.5	0	0	0	0	0	0.4	0	0	1	0	0.9	0	0	1	1	1	1	0	0
	174	1	0	0	0	0	0	0.6	0	0	0	0	0	1	0	0	0	0	0	0.9	0	0	0	1	1	0	0	0	0	1	0
	176	0	0	0.2	0	0	0	0	0	0	0	0	0	0	0	0	0	0	0	0	0	0	0	0	0	0	0	0	0	0	0
	180	0	0	0	0	0	0	0.4	0	0	0.6	0	0	0	0	0	0	0	0	0	0	0	0	0	0	0	0	0	0	0	0
	184	0	0	0	0	0	0	0	0	0	0.3	0	0	0	0	0	0	0	0	0	0	0	0	0	0	0	0	0	0	0	0
RM130	N	10	10	10	10	10	10	10	10	10	10	10	10	10	10	10	10	10	10	10	10	10	10	10	10	10	10	10	10	10	10
	75	0	0	0	0	0	0	0	0	0	0	0	0	0	0	0	0	0	0	0	0	0	0	0	0	0	0	0	0	0	0.85
	78	0.9	1	0.9	0	0	0.85	1	0	0	1	1	0.8	1	0.1	0	0	1	1	1	0.9	1	1	1	1	1	1	1	1	1	0.15
	80	0	0	0	0.1	0	0	0	0	0	0	0	0	0	0	0	0	0	0	0	0	0	0	0	0	0	0	0	0	0	0
	84	0.1	0	0.1	0.9	1	0.15	0	1	1	0	0	0.2	0	0.9	1	1	0	0	0	0.1	0	0	0	0	0	0	0	0	0	0
RM307	N	10	10	10	10	10	10	10	10	10	10	10	10	10	10	10	10	10	10	10	10	10	10	10	10	10	10	10	10	10	8
	120	0	0	0	0	0	0	0	0	0	0	0	0	0	0	0	0	0	0	0	0.7	0.8	0	0	0	0	0	0	0	0	0
	124	0	0	0	0	0	0	1	0	0.6	0	0.9	0	0.6	0	0	0	0	1	1	0.3	0.2	0	1	0.4	1	0	1	1	1	1
	128	0	0	0	0	0	0	0	0	0.4	0	0	0	0.1	0	1	0.2	0	0	0	0	0	0	0	0	0	0	0	0	0	0
	130	0	0	0.5	1	1	1	0	1	0	0	0	1	0.3	1	0	0.8	0	0	0	0	0	0	0	0	0	0	0	0	0	0
	132	0.6	0.6	0.3	0	0	0	0	0	0	0.8	0	0	0	0	0	0	0.8	0	0	0	0	1	0	0	0	0	0	0	0	0
	134	0.4	0.4	0.2	0	0	0	0	0	0	0	0	0	0	0	0	0	0	0	0	0	0	0	0	0.6	0	0	0	0	0	0
	174	0	0	0	0	0	0	0	0	0	0	0	0	0	0	0	0	0	0	0	0	0	0	0	0	0	1	0	0	0	0
	176	0	0	0	0	0	0	0	0	0	0.2	0	0	0	0	0	0	0.2	0	0	0	0	0	0	0	0	0	0	0	0	0
	178	0	0	0	0	0	0	0	0	0	0	0.1	0	0	0	0	0	0	0	0	0	0	0	0	0	0	0	0	0	0	0
RM169	N	10	10	10	10	10	10	10	10	10	10	10	10	10	10	10	10	10	10	10	10	10	8	10	10	10	10	10	10	10	10
	158	0	0	0	0	0	0	0	0	0	0	0	0	0	0	0	0	0	0	0	0	0	0	0	0	0	0	0	0	0	0.05
	162	0	0	0	0	0	0	0	0	0	0	0	0.4	0	0	0	0	0	0	0	0	0	0	0	0	0	0	0	0	0	0.1
	164	0	0	0	0	0	0	0	0	0	0	0.2	0.3	0	1	1	1	0	0	0	0	0	0	0	0	0	0	0	0	0	0.1
	166	1	1	0	0.6	1	0	0.1	1	1	0	0	0.3	0.9	0	0	0	0	0	0.05	0	1	0.75	0	0.6	0	0	0	0.1	1	0
	176	0	0	1	0.4	0	0	0	0	0	0	0	0	0	0	0	0	0	1	0.1	0	0	0	0	0	0	0	0	0	0	0
	180	0	0	0	0	0	0	0	0	0	0.6	0	0	0	0	0	0	0.3	0	0	0	0	0	0.75	0	0	0	0	0	0	0.6
	182	0	0	0	0	0	0	0	0	0	0	0	0	0	0	0	0	0.1	0	0	0	0	0.125	0	0	0	0	0	0	0	0.1
	184	0	0	0	0	0	0	0	0	0	0.3	0	0	0	0	0	0	0.1	0	0	0	0	0	0	0	0	0	0	0	0	0.05
	186	0	0	0	0	0	0	0	0	0	0	0.1	0	0	0	0	0	0	0	0	0	0	0	0	0	0	0	0	0	0	0
	188	0	0	0	0	0	0	0.8	0	0	0	0	0	0	0	0	0	0	0	0	0	0	0	0.1	0	0	0	0	0	0	0
	190	0	0	0	0	0	0	0	0	0	0	0.4	0	0	0	0	0	0.3	0	0	0	0	0	0.1	0	0	0	0	0	0	0
	195	0	0	0	0	0	0	0	0	0	0	0	0	0	0	0	0	0	0	0	0	0	0	0.05	0	0	0	0	0	0	0
	196	0	0	0	0	0	1	0.1	0	0	0.1	0	0	0.1	0	0	0	0.2	0	0.85	1	0	0.125	0	0.4	1	0	1	0.9	0	0
	198	0	0	0	0	0	0	0	0	0	0	0.3	0	0	0	0	0	0	0	0	0	0	0	0	0	0	1	0	0	0	0
RM204	N	10	10	10	10	10	10	10	10	10	10	10	10	10	10	10	10	10	10	10	10	10	7	10	10	10	10	10	10	10	10
	106	0	0	0	0	0	0	0	0	0	1	0	0	0.1	0	0	0	0.5	0	0	0	0	0	0	0.6	0	0	0	0	0	0.6
	108	0	0.6	0	0	0	0	0	0	0	0	0.5	0.1	0	0	0	0	0.5	0	0	0.95	0.8	0.14286	0.05	0.4	0	1	0	0	1	0.1
	112	0	0	0	0.2	0	0	0	0	0	0	0	0	0	0	0	0	0	0.6	0	0	0	0	0.85	0	0	0	0	0	0	0
	114	0	0	0	0	0	0	0	0	0	0	0	0	0	0	0	0	0	0.1	0.9	0	0	0	0	0	0	0	0	0	0	0
	116	0	0	0	0	0	0	0	0	0	0	0	0	0	0	0	0	0	0.3	0.1	0	0	0	0	0	0	0	0	0	0	0
	118	0	0	0.6	0	0	0	0	0	0	0	0.1	0	0.1	0.9	0	0	0	0	0	0.05	0	0.14286	0	0	0	0	0	0	0	0
	120	0	0	0	0	0	0	0	0	0.9	0	0	0.7	0.2	0	0.2	0	0	0	0	0	0	0	0	0	0	0	0	0	0	0.1
	122	0	0.4	0	0	0	1	0	1	0.1	0	0.1	0	0.3	0.1	0.8	1	0	0	0	0	0.2	0.71429	0	0	0	0	0	0.6	0	0
	124	1	0	0	0	0	0	1	0	0	0	0.2	0	0.1	0	0	0	0	0	0	0	0	0	0	0	1	0	1	0.4	0	0
	126	0	0	0	0	1	0	0	0	0	0	0	0	0	0	0	0	0	0	0	0	0	0	0	0	0	0	0	0	0	0
	128	0	0	0.2	0	0	0	0	0	0	0	0	0	0	0	0	0	0	0	0	0	0	0	0	0	0	0	0	0	0	0
	130	0	0	0.1	0	0	0	0	0	0	0	0	0	0.1	0	0	0	0	0	0	0	0	0	0	0	0	0	0	0	0	0.2
	140	0	0	0	0.7	0	0	0	0	0	0	0	0	0	0	0	0	0	0	0	0	0	0	0	0	0	0	0	0	0	0
	146	0	0	0	0	0	0	0	0	0	0	0	0.2	0	0	0	0	0	0	0	0	0	0	0	0	0	0	0	0	0	0
	148	0	0	0	0	0	0	0	0	0	0	0.1	0	0	0	0	0	0	0	0	0	0	0	0	0	0	0	0	0	0	0
	150	0	0	0.1	0	0	0	0	0	0	0	0	0	0	0	0	0	0	0	0	0	0	0	0.1	0	0	0	0	0	0	0
	152	0	0	0	0.1	0	0	0	0	0	0	0	0	0	0	0	0	0	0	0	0	0	0	0	0	0	0	0	0	0	0
	154	0	0	0	0	0	0	0	0	0	0	0	0	0.1	0	0	0	0	0	0	0	0	0	0	0	0	0	0	0	0	0
RM264	N	10	10	10	10	10	10	10	10	10	10	10	10	10	10	8	10	10	10	10	10	10	10	10	10	10	8	10	10	10	10
	146	0	0	0	0	0	0	0	0	0	0	0	0	0	0	0	0	0	0	0	0	0	0	0	0	0	0	0	0	0	0.1
	148	0	0	0	0	0	0	0	0	0	0	0.2	0	0	0	0	0	0	0	0	0	0	0	0	0	0	0	0	0	0	0
	150	0	0	0	0	0	0	0	0	0	0	0.1	0	0	0	0	0	0	0	0	0	0	0	0	0	0	0	0	0	0	0
	152	0	0	0	0	0	0	0	0	0	0	0.2	0	0.1	0	0	0	0	0.5	0	0	0	0	0	0	0	0	0	0	0	0
	156	0	0	0.9	0	0	0	0	0	0	0	0	0	0	0	0	0	0	0	0	0	0	0	0.9	0	0	0	0.1	0	0	0.2
	158	0	0	0	0.4	0	0	0	0	0	0	0	0	0	0	0	0	0	0	0	0	0	0	0	0	0	0	0	0	0	0.1
	160	0	0	0	0.1	0	0.7	0	0	0	0	0	0	0	0	0	0	0	0	0	0	0	0	0	0	0	0	0	0.8	1	0.2
	162	0	0	0	0.3	0.1	0	0	0	0	0	0	0	0	0	0	0	0	0	0	0	0	0	0	0	0	0	0	0	0	0
	164	0	0	0	0	0	0	0	0	0	0	0	0	0.2	0	0	0	0	0	0	0	0	0	0.1	0	0	0	0	0	0	0.2
	165	0	0	0	0	0	0	0	0	0	0	0.2	0	0	0	0	0	0	0	0	0	0	0	0	0	0	0	0	0	0	0
	166	0	0	0.1	0	0.6	0	0	0.6	0	0	0	1	0	0.8	0.25	1	0	0	0	0.05	0	0	0	1	0	0	0	0.1	0	0
	168	0	0	0	0	0	0	1	0	0	0	0	0	0	0.1	0.625	0	0	0	0	0	0	0	0	0	0	0	0	0	0	0
	170	0	0	0	0	0.3	0.3	0	0	0	0	0	0	0	0	0	0	0	0	0	0	0.1	0	0	0	0	0	0.9	0	0	0
	172	0	0	0	0.1	0	0	0	0	0	0	0	0	0.3	0	0.125	0	0.7	0	0	0	0	0	0	0	0	0	0	0	0	0
	174	1	1	0	0.1	0	0	0	0.4	0.9	0	0	0	0	0	0	0	0	0	0	0.95	0	0	0	0	1	1	0	0	0	0
	176	0	0	0	0	0	0	0	0	0	0	0.1	0	0	0.1	0	0	0	0	0	0	0.8	0	0	0	0	0	0	0	0	0
	178	0	0	0	0	0	0	0	0	0	0	0.2	0	0.4	0	0	0	0	0	0	0	0.1	0	0	0	0	0	0	0	0	0
	180	0	0	0	0	0	0	0	0	0.1	0	0	0	0	0	0	0	0	0	0	0	0	0	0	0	0	0	0	0	0	0
	184	0	0	0	0	0	0	0	0	0	1	0	0	0	0	0	0	0	0.5	1	0	0	1	0	0	0	0	0	0	0	0
	185	0	0	0	0	0	0	0	0	0	0	0	0	0	0	0	0	0.3	0	0	0	0	0	0	0	0	0	0	0	0	0
	186	0	0	0	0	0	0	0	0	0	0	0	0	0	0	0	0	0	0	0	0	0	0	0	0	0	0	0	0.1	0	0
	194	0	0	0	0	0	0	0	0	0	0	0	0	0	0	0	0	0	0	0	0	0	0	0	0	0	0	0	0	0	0.2
