# Supplementary material for: Genetic structure and diversity of indigenous rice (Oryza sativa) varieties in the Eastern Himalayan region of Northeast India
Source: Springerplus. 2013 May 19;2:228. doi: 10.1186/2193-1801-2-228 (PMC3667383; doi:10.1186/2193-1801-2-228)
Supplement: Supplementary file 2 — Additional file 2: Table S2: Pairwise FST values among different rice varieties of eastern himalayan region in Northeast India and wild rice (O. rufipogon). (XLS 24 KB) [file 40064_2013_293_MOESM2_ESM.xls]

## Sheet: Pairwise FST
Supplementary Table S2: Pairwise FST values among different rice varieties of eastern himalayan region in northeast India and wild rice (O. rufipogon)
	Papue	Sorpuma	Kawanglawang	Mimutim	Lahi	Basmati	Borjahinga	Joha	Hati Hali	Balam	Lal-latoi	Arfa	Mulahail	Guaroi	Harinarayan	Bherapawa	Aubalam	Bashful	Moircha	Til Bora	Kakiberoin	Borua Beroin	Ranga Borah	Bas Beroin	Ranjit	IR8	Bahadur	Pankaj	Joya	O. rufipogon
Papue	0
Sorpuma	0.6335	0
Kawanglawang	0.70259	0.58108	0
Mimutim	0.6328	0.68966	0.73896	0
Lahi	0.78947	0.69061	0.54344	0.8301	0
Basmati	0.83387	0.72626	0.71397	0.88704	0.8305	0
Borjahinga	0.78947	0.68421	0.75428	0.7709	0.84289	0.86994	0
Joha	0.74163	0.73104	0.65778	0.86667	0.74602	0.87466	0.88403	0
Hati Hali	0.62213	0.6555	0.58465	0.70927	0.65076	0.81793	0.76268	0.66278	0
Balam	0.75782	0.66768	0.71278	0.80708	0.80602	0.81949	0.7968	0.85865	0.76992	0
Lal-latoi	0.59412	0.5188	0.58195	0.65517	0.67426	0.61012	0.56579	0.71981	0.6034	0.59841	0
Arfa	0.72422	0.60759	0.595	0.77217	0.66702	0.74182	0.76627	0.74221	0.67901	0.71817	0.54476	0
Mulahail	0.57278	0.52884	0.54203	0.56354	0.60324	0.65764	0.58547	0.68024	0.55806	0.61706	0.39319	0.48797	0
Guaroi	0.78077	0.6572	0.61464	0.84257	0.68072	0.7912	0.82972	0.72957	0.71831	0.78795	0.61001	0.62078	0.64039	0
Harinarayan	0.83666	0.74575	0.70869	0.88038	0.78479	0.8637	0.85908	0.85466	0.73525	0.82663	0.67823	0.73874	0.67174	0.71913	0
Bherapawa	0.88357	0.77759	0.70569	0.92525	0.79224	0.8963	0.91429	0.88304	0.80036	0.87068	0.7282	0.68137	0.71942	0.73684	0.83041	0
Aubalam	0.63501	0.57068	0.62786	0.70594	0.72481	0.72092	0.70956	0.77744	0.68872	0.42476	0.43008	0.60004	0.50229	0.70299	0.74036	0.78947	0
Bashful	0.77193	0.61197	0.66687	0.81708	0.8015	0.81729	0.76	0.85414	0.74342	0.72632	0.50388	0.70449	0.57077	0.78243	0.82198	0.86617	0.6437	0
Moircha	0.84387	0.74342	0.76706	0.86868	0.86331	0.8709	0.82597	0.91632	0.81061	0.78316	0.61146	0.78343	0.59286	0.84706	0.88661	0.92895	0.71969	0.73934	0
Til Bora	0.69823	0.6774	0.73819	0.80187	0.83086	0.8309	0.80373	0.86348	0.73096	0.78858	0.5368	0.75126	0.65225	0.81498	0.85566	0.90088	0.63865	0.77949	0.83041	0
Kakiberoin	0.71076	0.67886	0.67368	0.79773	0.74753	0.79698	0.80425	0.83848	0.70382	0.76316	0.48977	0.69845	0.53574	0.77961	0.83037	0.84774	0.64474	0.74955	0.8238	0.74251	0
Borua Beroin	0.65237	0.61489	0.70684	0.75731	0.79728	0.8219	0.79311	0.83066	0.73077	0.64912	0.5432	0.72108	0.56643	0.79665	0.83099	0.88421	0.57005	0.74105	0.80496	0.72498	0.73911	0
Ranga Borah	0.77932	0.60212	0.73962	0.80488	0.83732	0.86422	0.7271	0.8784	0.75439	0.77767	0.55538	0.75594	0.56741	0.82404	0.86235	0.90867	0.68154	0.71537	0.80844	0.79298	0.79553	0.78221	0
Bas Beroin	0.72401	0.66523	0.69404	0.74055	0.76225	0.76565	0.75725	0.82577	0.73513	0.72113	0.46905	0.6449	0.46602	0.73496	0.81818	0.84561	0.61934	0.72744	0.749	0.74883	0.65664	0.74109	0.73569	0
Ranjit	0.84211	0.75789	0.8099	0.88022	0.9059	0.92823	0.84016	0.95322	0.80585	0.86889	0.60652	0.83158	0.70204	0.89159	0.93198	0.97523	0.75279	0.83991	0.91672	0.73819	0.87782	0.85698	0.87565	0.84842	0
IR8	0.86364	0.79483	0.81046	0.93189	0.90867	0.94029	0.92559	0.96101	0.8563	0.84323	0.63275	0.82872	0.74248	0.89159	0.93342	0.97523	0.66532	0.86751	0.94328	0.83996	0.86316	0.8776	0.91844	0.85965	1	0
Bahadur	0.88421	0.78282	0.80451	0.91331	0.89364	0.88402	0.86505	0.95038	0.84868	0.85662	0.50075	0.82173	0.69263	0.87171	0.92105	0.96241	0.74074	0.82737	0.89791	0.83642	0.84135	0.85885	0.88379	0.79699	0.95263	0.98026	0
Pankaj	0.78039	0.69474	0.7238	0.82392	0.81787	0.69394	0.76077	0.85771	0.75735	0.76628	0.37536	0.73121	0.57018	0.78647	0.83098	0.87469	0.64459	0.72211	0.77541	0.6954	0.73143	0.71172	0.77156	0.67011	0.76113	0.87061	0.60234	0
Joya	0.86364	0.80155	0.79783	0.91528	0.89649	0.93481	0.89963	0.95789	0.83821	0.85263	0.64073	0.82577	0.58797	0.89474	0.93498	0.97594	0.70994	0.84632	0.91878	0.89474	0.82895	0.89035	0.88541	0.78947	1	1	0.98105	0.84852	0
O. rufipogon	0.63484	0.5366	0.54758	0.68214	0.64373	0.67692	0.62296	0.69806	0.56973	0.56086	0.41795	0.57318	0.44442	0.62084	0.65585	0.70853	0.49869	0.566	0.64342	0.63949	0.61583	0.62474	0.55351	0.5762	0.68656	0.72358	0.68268	0.582	0.68374	0
	p<0.0001
